# Supplementary material for: Novel Structures of Type 1 Glyceraldehyde-3-phosphate Dehydrogenase from Escherichia coli Provide New Insights into the Mechanism of Generation of 1,3-Bisphosphoglyceric Acid
Source: Biomolecules. 2021 Oct 22;11(11):1565. doi: 10.3390/biom11111565 (PMC8615399; doi:10.3390/biom11111565)
Supplement: Supplementary file 1 [file biomolecules-11-01565-s001.zip]

Archive with 1 entries (1 files):
- biomolecules-1365426-supplementary.pdf
